# Supplementary material for: Identification of cotton MOTHER OF FT AND TFL1 homologs, GhMFT1 and GhMFT2, involved in seed germination
Source: PLoS One. 2019 Apr 19;14(4):e0215771. doi: 10.1371/journal.pone.0215771 (PMC6474632; doi:10.1371/journal.pone.0215771)
Supplement: S1 Table — (XLSX) [file pone.0215771.s009.xlsx]

## Sheet: Sheet1
Predicted G. arboreum, G. raimondii, G. hirsutum and G. barbadense MFT proteins with genome identifiers
Assigned gene name	G. arboreum A2 BGI-CGP assembly v2.0 (annot v1.0)	G raimondii D5 JGI assembly v2.0 (annot v2.1)	G. hirsutum AD1 NAU-NBI assembly v1.1(annot v1.1)		G. hirsutum AD1 BGI-CGP assembly v1.0 (annot v1.0)		G. barbadense AD2 BGI-CGP assembly v1.0 (annot v1.0)
			A subgenome	D subgenome	A subgenome	D subgenome	A subgenome	D subgenome
MFT1	Cotton_A_13046	Gorai.006G192300.1	Gh_A09G2391	Gh_D09G1658	CotAD_70215	CotAD_03154	Gbscaffold841.1.0	Gbscaffold11604.14.0
MFT2	Cotton_A_04728	Gorai.009G174600.3	Gh_Sca004734G03	Gh_D05G1586	CotAD_55039	CotAD_41263	Gbscaffold3324.3.0	Gbscaffold16798.9.0
