# Supplementary material for: Identification of cotton MOTHER OF FT AND TFL1 homologs, GhMFT1 and GhMFT2, involved in seed germination
Source: PLoS One. 2019 Apr 19;14(4):e0215771. doi: 10.1371/journal.pone.0215771 (PMC6474632; doi:10.1371/journal.pone.0215771)
Supplement: S2 Table — (XLSX) [file pone.0215771.s010.xlsx]

## Sheet: Sheet1
Name	Gene ID
GbCOL2a	Gbscaffold12934.2.0
GbCOL3a	Gbscaffold16852.4.0
GbCOL4a	Gbscaffold2826.18.0
GbCOL5a	Gbscaffold1552.22.0
GbCOL6a	Gbscaffold16889.1.0
GbCOL7a	Gbscaffold4192.4.0
GbCOL8a	Gbscaffold14130.3.0
GbCOL9a	Gbscaffold4008.3.0
GbCOL10a	Gbscaffold6132.7.0
GbCOL11a	Gbscaffold8327.2.0
GbCOL12a	Gbscaffold16889.1.0
GbCOL13a	Gbscaffold350.7.0
GbCOL14a	Gbscaffold8327.2.0
GbCOL15a	Gbscaffold6843.12.0
GbCOL16a	Gbscaffold1828.12.0
GbCOL17a	Gbscaffold4632.4.0
GbCOL2b	Gbscaffold91.31.0
GbCOL3b	Gbscaffold6959.15.0
GbCOL4b	Gbscaffold34685.6.0
GbCOL5b	Gbscaffold23657.13.0
GbCOL6b	Gbscaffold4597.19.0
GbCOL7b	Gbscaffold12508.6.0
GbCOL8b	Gbscaffold8785.3.0
GbCOL9b	Gbscaffold1683.3.0
GbCOL10b	Gbscaffold947.1.0
GbCOL11b	Gbscaffold6318.4.0
GbCOL12b	Gbscaffold4006.8.0
GbCOL13b	Gbscaffold4353.5.0
GbCOL14b	Gbscaffold6318.4.0
GbCOL15b	Gbscaffold9796.48.0
GbCOL16b	Gbscaffold14806.14.0

## Sheet: Sheet2
Protain Name	Protain ID	Species
AtMFT	AAF97827.1	Arabidopsis thaliana
AtFT	BAA77838.1	Arabidopsis thaliana
AtTFL1	AAB41624.1	Arabidopsis thaliana
AtTSF	AAF03937.1	Arabidopsis thaliana
AtBFT	OAO92261.1	Arabidopsis thaliana
ATC	BAA75933.1	Arabidopsis thaliana
JcMFT1	AHG97810.1	Jatropha curcas
JcMFT2	AID51395.1	Jatropha curcas
CiMFT	AWW25016.1	Citrus limon
SP2G	AAO31791.1	Solanum lycopersicum
VvMFT	ABI99469.1	Vitis vinifera
AcMFT1	ARE72523.1	Actinidia chinensis
AcMFT2	ARE72524.1	Actinidia chinensis
HbMFT1	AMP40725.1	Hevea brasiliensis
TaMFT	BAK78908.1	Triticum aestivum
GmMFT	ACA24491.1	Glycine max
AcMFT	ARU07199.1	Adiantum capillus-veneri
CuMFT1	BAF93494.1	Citrus unshiu
OsMFT1	AIF27532.1	Oryza sativa
OsMFT2	BAG98997.1	Oryza sativa
HvMFT1	BAH24198.1	Hordeum vulgar
