# Supplementary material for: Identification of cotton MOTHER OF FT AND TFL1 homologs, GhMFT1 and GhMFT2, involved in seed germination
Source: PLoS One. 2019 Apr 19;14(4):e0215771. doi: 10.1371/journal.pone.0215771 (PMC6474632; doi:10.1371/journal.pone.0215771)
Supplement: S3 Table — (XLSX) [file pone.0215771.s011.xlsx]

## Sheet: Sheet1
Primer name	Primer sequence (5’→ 3’)	Target gene	Used for
GhMFT1-F	ATGGCTGCCTCCGTTGATCCTCTCG	GhMFT1	gene cloning
GhMFT1-R	TCAACGCCTTCGGCTGACGGGCTCT
GhMFT1 (N-fusion)-R	ACGCCTTCGGCTGACGGGCTCT	GhMFT1-GFP	gene cloning
GhMFT2-F	ATGGCCCGGTCCGTTGAACCACTGG	GhMFT2	gene cloning
GhMFT2-R	CTAACGTTTCTTAGCTGCTGGTTCC
GhMFT2 (N-fusion)-R	ACGTTTCTTAGCTGCTGGTTCC	GhMFT2-GFP	gene cloning
qGhMFT1-F	CAGTAGGCATACATCGCTACA	GhMFT1-A	qRT-PCR
qGhMFT1-A-R	ATGTAGAGTGAGAAGTGTGC
qGhMFT1-F	CAGTAGGCATACATCGCTACA	GhMFT1-D	qRT-PCR
qGhMFT1-D-R	GAGAGAGAGAGAGAAGTGTGT
qGhMFT2-A-F	GATCCAGATGCCCCAAGTCCA	GhMFT2-A	qRT-PCR
qGhMFT2-A-R	CGAGTACTGAAGTTGGCACGA
qGhMFT2-D-F	GATCCAGATGCCCCAAGTCCT	GhMFT2-D	qRT-PCR
qGhMFT2-D-R	CGAGTACTGAAGTTGGCACGC
qGhUBQ7-F	GCACCTTAGCCGACTACAAC	GhUBQ7	qRT-PCR
qGhUBQ7-R	CATTCCGCATTAGGGCACTC
qAtABI3-F	CGGGAGGGACCTGGATGTATT	AtABI3	qRT-PCR
qAtABI3-R	CCATCACTGGCGGTAATTGAG
qABI5-F	CAGCTGCAGGTTCACATTCTG	AtABI5	qRT-PCR
qABI5-R	CACCCTCGCCTCCATTGTTAT
qAtGA3OX1-F	CCCCAACATCACCTCAACTACTGC	AtGA3OX1	qRT-PCR
qAtGA3OX1-R	CTTCTTCGCTGACCCCAAGTGAAT
qAtGA3OX2-F	CCAGCCACCACCTCAAATACTGTG	AtGA3OX2	qRT-PCR
qAtGA3OX2-R	CTCCCAGTGAACCTAATGCGAACC
qAtRGL2-F	GCCCTTACCTGAAGTTCGCTC	AtRGL2	qRT-PCR
qAtRGL2-R	TGCATTAAAGCAGGCCATTGC
qAtRGA-F	GAATCGAACCATAACGGACC	AtRGA	qRT-PCR
qAtRGA-R	TTCACAAGCCACCAGATTAC
qAtActin2-F	CTGGATCGGTGGTTCCATTC	AtActin2	qRT-PCR
qAtActin2-R	CCTGGACCTGCCTCATCATAC
